# Supplementary material for: Compromised DNA repair is responsible for diabetes‐associated fibrosis
Source: EMBO J. 2020 Apr 27;39(11):e103477. doi: 10.15252/embj.2019103477 (PMC7265245; doi:10.15252/embj.2019103477)
Supplement: Supplementary file 3 — Movie EV1 [file EMBJ-39-e103477-s003.zip]

Archive with 5 entries (4 files):
- Legend_Movie_EV1.rtf
- Movie_EV1.avi
- __MACOSX/
- __MACOSX/._Legend_Movie_EV1.rtf
- __MACOSX/._Movie_EV1.avi
